# Supplementary material for: Characterization and Comparative Genomics Analysis of a New Bacteriophage BUCT610 against Klebsiella pneumoniae and Efficacy Assessment in Galleria mellonella Larvae
Source: Int J Mol Sci. 2022 Jul 21;23(14):8040. doi: 10.3390/ijms23148040 (PMC9321532; doi:10.3390/ijms23148040)
Supplement: Supplementary file 1 [file ijms-23-08040-s001.zip]

Archive with 1 entries (1 files):
- ijms-1792708-supplementary.pdf
